# Supplementary material for: Scaffold Fusion and SAR Transfer with a Chemical Language Model Generates Novel Liver X Receptor Modulators
Source: J Med Chem. 2025 Oct 23;68(21):22588–98. doi: 10.1021/acs.jmedchem.5c01551 (PMC12621175; doi:10.1021/acs.jmedchem.5c01551)
Supplement: Supplementary file 2 [file jm5c01551_si_002.csv]

Compound	SMILES	classification	LXRa pEC50/pIC50	LXRb pEC50/pIC50
1	OC(C(F)(F)F)(C(F)(F)F)C1=CC=C(N(C(C2=CC=CC=C2)=O)CC)C=C1	agonist	6.25	6.23
2	CS(C1=CC=CC(N2CCN(C3=CC=C(Cl)C(C(F)(F)F)=C3)CC2)=C1)(=O)=O	agonist	<5.5	<5.5
3	CS(C1=CC=CC(C2=CC=C(CN(CC3=CC=CC(C(F)(F)F)=C3Cl)CC(C4=CC=CC=C4)C5=CC=CC=C5)C=C2)=C1)(=O)=O	antagonist	5.12	5.53
